# Supplementary material for: Immune-mediated liver injury of the cancer therapeutic antibody catumaxomab targeting EpCAM, CD3 and Fcγ receptors
Source: Oncotarget. 2016 Apr 4;7(19):28059–74. doi: 10.18632/oncotarget.8574 (PMC5053709; doi:10.18632/oncotarget.8574)
Supplement: Supplementary file 2 [file oncotarget-07-28059-s002.xlsx]

## Sheet: Tabelle1
Patients' characteristics
Dose group	Patient ID	Gender & age	Number of catumaxomab infusions
2µg cohort	BWAT0101	Male, 70 years, 58 kg, adenocarcinoma of the rectum, liver metastasis	4
2µg cohort	BWDK0101	Male, 49 years, 81.6 kg, colon cancer, peritoneal carcinomatosis with ascites, no liver metastasis	8
2µg cohort	BWES0101	Male, 63 years, 81.5 kg, adenocarcinoma of colon and sigma, peritoneal carcinomatosis without ascites, lung metastasis, no liver metastasis	14
2µg cohort	BWES0102	Male, 58 years, 63 kg, rectal cancer, lung and liver metastasis	5
2µg cohort	BWAT0102	Male, 63 years, 99 kg, colorectal adenocarcinoma, hemihepatectomy in 2008 due to liver metastasis (but liver metastasis free at screening), progressive lung lesions	1
4µg cohort	DK0103	Male, 76 years, 66 kg, colorectal cancer, KRAS pos, small liver metastasis, PET pos area in lungs. Radioablation of liver metastasis, thorax surgery to remove lung metastasis	8
4µg cohort	ES0103	Male, 64 years, 78 kg, colorectal cancer, KRAS wild type, stage IV, multiple lung and retroperitoneal metastasis, small liver metastasis, Catumaxomab 5th line	8
4µg cohort	AT0105	Female, 79 years, 43,5 kg, ovarian cancer, Catumaxomab 7th line	5
7µg cohort	DK0104	Female, 62 years, 60.5 kg, bile duct cancer, left sided hemihepatectomy R0	1
7µg cohort	DK0105	Male, 49 years, 61.4 kg, adenocarcinoma of the gastro-oesophageal junction, liver metastasis, relapse in abdominal wall and gluteal muscle	1
7µg cohort	DK0106	Male, 67 years, 96.5 kg, rectal cancer, KRAS mutation, stage T3M1, suspicion of lymph nodes in mediastinum, lung metastasis and penile metastasis	6
7µg cohort	DK0107	Male, 60 years, 59 kg, colorectal cancer, KRAS mutation, no liver metastasis, small lung metastasis, lesions between bladder and rectum, subctaneous tumor in the bladder wall	10
7µg cohort	AT0106	Male, 65 years, 89 kg, rectal cancer, KRAS wild type, lung metastasis	11
7µg cohort	ES0105	Female, 44 years, rectal cancer, KRAS wild type, liver and lung metastasis	16
7µg cohort	ES0106	Male, 68 years, 71 kg, rectal cancer, KRAS wild type, multiople liver metastasis, retroperitoneal lymph nodes	16
10µg cohort	AT0107	Female, 49 years, 93 kg, colorectal cancer, KRAS mutation, lung metastases, no liver metastases, several previous chemotherapy schemes	1
