# Supplementary material for: Immune-mediated liver injury of the cancer therapeutic antibody catumaxomab targeting EpCAM, CD3 and Fcγ receptors
Source: Oncotarget. 2016 Apr 4;7(19):28059–74. doi: 10.18632/oncotarget.8574 (PMC5053709; doi:10.18632/oncotarget.8574)
Supplement: Supplementary file 3 [file oncotarget-07-28059-s003.xlsx]

## Sheet: Tabelle1
List of antibodies used in immunohistochemistry
Antibody	Vendor	Cat no.	Lot number	Dilution
CD3	Dako, Germany	A0452	20020069	1:200
CD4 (clone SP35)	ZYTOMED Systems, Germany	503-3354	130903RQE	1:30
CD8 (clone C8/1443)	Dako, Germany	M7103	20024879	1:25
TIA-1 (clone 2G9A10F5)	Beckman Coulter, Germany	PNIM2550	269A10F5	1:150
perforin (Ab-2)	Thermo Fischer Scientific, USA	MS-1834-S	183451405B	1:10
granzyme B (clone 11F1)	Leica Biosystems, Germany	NCL-L-GRANB		1:10
CD31 (clone JC70A)	Dako, Germany	M0823	00095491	1:75
CD34 (NCL-L-END)	Leica Biosystems, Germany	JR010912	6034168	1:800
CD141	Leica Biosystems, Germany	NCL-CD141	6011488	1:20
CD68 (clone P6-M1)	Dako, Germany	M0876	20011558	1:100
CD68 (clone KP1)	Dako, Germany	M0814	20009052	1:100
cytokeratin 7 (clone OV-TL 12/30)	Dako, Germany	M7018	00092976	1:100
cytokeratin 20	Emergo Europe, Netherlands	31703458570	Mob123-05	1:120
HMGB1	Antibody online, Germany	AB1N356227	A0913001	1:100
